# Supplementary material for: Carnosine Supplementation Has No Effect on Inflammatory Markers in Adults with Prediabetes and Type 2 Diabetes: A Randomised Controlled Trial
Source: Nutrients. 2024 Nov 15;16(22):3900. doi: 10.3390/nu16223900 (PMC11597812; doi:10.3390/nu16223900)
Supplement: Supplementary file 1 [file nutrients-16-03900-s001.zip]

Archive with 1 entries (1 files):
- nutrients-3313682-supplementary.pdf
